# Supplementary material for: Patient-Reported Questionnaires to Identify Adverse Drug Reactions: A Systematic Review
Source: Int J Environ Res Public Health. 2021 Nov 12;18(22):11877. doi: 10.3390/ijerph182211877 (PMC8624083; doi:10.3390/ijerph182211877)
Supplement: Supplementary file 1 [file ijerph-18-11877-s001.zip]

Archive with 2 entries (2 files):
- Supplement file 1 .pdf
- Table S1.pdf
